# Supplementary material for: Bibliometric and visual analysis of Kawasaki disease in children from 2012 to 2022
Source: Front Pediatr. 2023 Jul 27;11:1142065. doi: 10.3389/fped.2023.1142065 (PMC10413569; doi:10.3389/fped.2023.1142065)
Supplement: Supplementary file 1 [file Table1.xlsx]

## Sheet: Sheet1
Rank	Citations	First author	Title	Journal	IF (2022)	WOS sort	Category ranking	Year
1	456	Mccrindle, BW	Diagnosis, Treatment, and Long-Term Management of Kawasaki Disease A Scientific Statement for Health Professionals From the American Heart Association	CIRCULATION	37.8	CARDIAC & CARDIOVASCULAR SYSTEMS;PERIPHERAL VASCULAR DISEASE	3/143;1/67	2017
2	300	Newburger, JW	Diagnosis, treatment, and long-term management of Kawasaki disease - A statement for health professionals from the committee on rheumatic fever, endocarditis and Kawasaki disease, council on cardiovascular disease in the young, American Heart Association	CIRCULATION	37.8	CARDIAC & CARDIOVASCULAR SYSTEMS;PERIPHERAL VASCULAR DISEASE	3/143;1/67	2004
3	156	Verdoni, Lucio	An outbreak of severe Kawasaki-like disease at the Italian epicentre of the SARS-CoV-2 epidemic: an observational cohort study	LANCET	168.9	MEDICINE, GENERAL & INTERNAL	1/167	2020
4	142	Burns, JC	Kawasaki syndrome	LANCET	168.9	MEDICINE, GENERAL & INTERNAL	1/167	2004
5	134	Whittaker, E	Clinical Characteristics of 58 Children With a Pediatric Inflammatory Multisystem Syndrome Temporally Associated With SARS-CoV-2	JAMA-JOURNAL OF THE AMERICAN MEDICAL ASSOCIATION	120.7	MEDICINE, GENERAL & INTERNAL	3/167	2020
6	133	Feldstein, LR	Multisystem Inflammatory Syndrome in US Children and Adolescents	NEW ENGLAND JOURNAL OF MEDICINE	158.5	MEDICINE, GENERAL & INTERNAL	2/167	2020
7	132	Kato, H	Long-term consequences of Kawasaki disease - A 10- to 21-year follow-up study of 594 patients	CIRCULATION	37.8	CARDIAC & CARDIOVASCULAR SYSTEMS;PERIPHERAL VASCULAR DISEASE	3/143;1/67	1996
8	106	Kobayashi, T	Prediction of intravenous immunoglobulin unresponsiveness in patients with Kawasaki disease	CIRCULATION	37.8	CARDIAC & CARDIOVASCULAR SYSTEMS;PERIPHERAL VASCULAR DISEASE	3/143;1/67	2006
9	99	Belhadjer, Z	Acute Heart Failure in Multisystem Inflammatory Syndrome in Children in the Context of Global SARS-CoV-2 Pandemic	CIRCULATION	37.8	CARDIAC & CARDIOVASCULAR SYSTEMS;PERIPHERAL VASCULAR DISEASE	3/143;1/67	2020
10	98	Dufort, EM	Multisystem Inflammatory Syndrome in Children in New York State	NEW ENGLAND JOURNAL OF MEDICINE	158.5	MEDICINE, GENERAL & INTERNAL	2/167	2020
